# Supplementary material for: Do Acceptance‐ and Mindfulness‐Based Interventions Improve Psychological Flexibility in People With Chronic Pain? A Systematic Review and Meta‐Analysis of Randomized Controlled Trials
Source: Eur J Pain. 2026 Aug 1;30(7):e70342. doi: 10.1002/ejp.70342 (PMC13428482; doi:10.1002/ejp.70342)
Supplement: Supplementary file 2 — Data S2: Characteristics of the intervention and control conditions of the included RCTs. [file EJP-30-0-s001.xlsx]

## Sheet: Data
Number	First author	Year	Intervention	Control	Control type	Inflexibility/flexibility (1=YES)	Instrument	N.inter.PRE	Mean.inter.PRE	SD.inter.PRE	N.cont.PRE	Mean.cont.PRE	SD.cont.PRE	N.inter.POST	Mean.exp.POST	SD.exp.POST	N.cont.POST	Mean.cont.POST	SD.cont.POST	N.inter.FW1	Mean.inter.FW1	SD.inter.FW1	N.cont.FW1	Mean.cont.FW1	SD.cont.FW1	Avoidance/acceptance (1=YES)	Instrument	N.inter.PRE	Mean.inter.PRE	SD.inter.PRE	N.cont.PRE	Mean.cont.PRE	SD.cont.PRE	N.inter.POST	Mean.exp.POST	SD.exp.POST	N.cont.POST	Mean.cont.POST	SD.cont.POST	N.inter.FW1	Mean.inter.FW1	SD.inter.FW1	N.cont.FW1	Mean.cont.FW1	SD.cont.FW1	N.inter.FW2	Mean.inter.FW2	SD.inter.FW2	N.cont.FW2
1	Morone	2008	MBI	Waitlist	Inactive	0																				1	CPAQ (20 items)	19	72.2	13.4	18	68.1	20.3	13	75.5	16	17	64.8	23
2	Wicksell	2008	ACT	Waitlist	Inactive	1	PIPS (16 items)	11	74	11.6	10	71.6	15.7	11	47.9	12.8	9	70.8	15.3	10	50.6	15.8	10	75.5	16.8	0
3	Johnston	2010	ACT	Waitlist	Inactive	0																				1	CPAQ (20 items)	12	49.5	13.1	11	56.3	17	5	77.4	9.1	8	62.3	24.8
4	Thorsell	2011	ACT	Relaxation	Active	0																				1	CPAQ (20 items)	45	47.5	2.4	45	47	2.8	35	62.3	2.9	39	50	3.1	30	58.1	3	34	51.4	3.2	25	60.5	3.6	28
5	Wetherell	2011	ACT	CCBT	Active	0																				1	CPAQ-R (20 items)	57	53.3	20.5	57	52.1	18.6		63.3	18.5		60.7	18.6		61	23.2		60.7	18.6
6	Buhrman	2013	ACT	Discussion forum	Active	0																				1	CPAQ (20 items)	38	40.97	16.61	38	41.79	14.62	29	50.84	18.23	32	43.58	16.58	29	51.12	18.29
7	Kristjansdottir	2013	ACT	Self-help website	Active	0																				1	CPAQ (20 items)	40	56.45	15.22	56	53.94	13.92	44	72.5	15.67	38	63.55	13.33	36	71.42	18.38	38	62.47	14.87	39	71.62	14.11	42
8	McCracken	2013	ACT	TAU	Inactive	1	AAQ-II (7 items)	37	23.83	10.77	36	24.72	9.81	31	23.6	11.16	27	25.77	10.75	28	23.19	12	28	25.55	9.55	1	CPAQ (20 items)	37	54.87	14.39	36	56.92	16.14	31	64.97	15.13	27	54.92	17.04	28	71.11	8.86	28	64.89	11.72
9	Wicksell	2013	ACT	Waitlist	Inactive	1	PIPS (16 items)	23	57.6	11.4	17	55.7	14.6	20	42.6	13.3	16	56.1	12.5	19	43.2	11.6	14	52.8	15.5	0
10	Luciano	2014	ACT	Waitlist	Inactive	0																				1	CPAQ (20 items)	51	40.94	16.26	53	39.32	17.03	46	60.85	10.99	50	39.88	15.9	45	58.64	10.92	47	39.53	15.59
			ACT	RPT	Active	0																				1	CPAQ (20 items)	51	40.94	16.26	52	38.25	15.35	46	60.85	10.99	46	43.09	14.86	45	58.64	10.92	44	42.5	16.07
11	Alonso-Fernández	2015	ACT + SOC	SOC	Active	0																				1	CPAQ (20 items)	30	64.92	18.83	34	70.3	22.32	27	73.07	17.76	26	67.88	23.37
12	Buhrman	2015	CCBT	Waitlist	Inactive	0																				1	CPAQ (20 items)	28	68.46	16.97	24	70.13	17.04	23	75.66	22.44	20	70.79	13.64
13	Dowd	2015	MBCT	PE	Active	0																				1	CPAQ (8 items)	62	23.31	0.88	62	22.36	0.88	28	26.64	1.15	37	24.67	1.01	23	26.11	1.21	27	26.4	1.1
14	Kemani	2015	ACT	Relaxation	Active	0																				1	CPAQ (20 items)	30	43.1	16.3	30	40.6	15.5	24	61.4	14.5	19	43	17.5	24	64.2	19.1	18	50	19.5	18	63.4	21.2	18
15	la Cour	2015	MBSR	Waitlist	Inactive	0																				1	CPAQ (20 items)	54	48.21	16.6	55	48	16.2	43	54.2	18.1	47	47.2	15.3	40	56	20.9	33
16	Pincus	2015	CCBT	PT	Active	1	AAQ-II (7 items)	45			44			33	21.7	7.14	32	18.3	7.14	26	20.6	6.63	28	19.1	6.64	1	CPAQ (20 items)	45			44			33	65.6	11.52	32	66.8	11.53	26	69.3	14.73	28	69	13.01
17	Trompetter	2015	ACT	Expressive writing	Active	1	PIPS (12 items)	82	55	11.6	79	55.1	11.6	58	40.7	13.8	57	46.3	14.1	56	39	15.3	55	46.4	15.5	0
			ACT	Waitlist	Inactive	1	PIPS (12 items)	82	55	11.6	77	54.5	11.6	58	40.7	13.8	57	48.8	13.1	56	39	15.3	55	47	14.1	0
18	Henriksson	2016	MBI	Discussion forum	Active	0																				1	CPAQ (20 items)	55	60.1	14.6	52	58.9	14.3	36	69.5	14	41	62.1	13.5
19	Turner	2016	MBSR	TAU	Inactive	0																				1	CPAQ (8 items)	116	29.99	6.38	113	30.41	6.32		31.92	5.74		31.07	4.69		31.22	5.82		31.47	5.1		31.77	6.48
			CCBT	TAU	Inactive	0																				1	CPAQ (8 items)	112	30.47	6.72	113	30.41	6.32		31.46	5.21		31.07	4.69		32.34	5.4		31.47	5.1		33.07	5.91
20	Zigiersga	2016	MBI	Enhanced TAU	Active	0																				1	CPAQ (20 items)	21	56.2	19.4	14	52.6	18.9	21	62.1	15.2	14	55.8	15.18	21	70.9	15.31	14	61.9	15.37
21	Clarke	2017	ACT	TAU	Inactive	0																				1	CPAQ (20 items)	16	52.8	15.9	15	59.3	16.3	15	68.7	10.5	11	53	18.4	13	69.3	11	18	59	19.4
22	Herbert	2017	Online ACT	In-person ACT	Active	0																				1	CPAQ (20 items)	63	47.27		65	47.73		45	64.41		56	63.02		40	60.28		53	64.19		58
23	Lin	2017	ACT	Waitlist	Inactive	0																				1	CPAQ (20 items)	100	57.97	20.39	101	54.62	18.02	71	70.52	22.46	90	58.57	18.12	54	71.03	20.74	75	55.95	19.06
			ACT	Waitlist	Inactive	0																				1	CPAQ (20 items)	101	54.3	20.09	101	54.62	18.02	68	65.49	20.67	90	58.57	18.12	56	63.97	18.78	75	55.95	19.06
24	Montero-Marin	2018	MBI	Relaxation	Active	1	AAQ-II (7 items)	23	42.35	10.54	19	38	14.23	20	29.5	6.94	16	39.07	13.9	20	26.8	5.82	15	37	12.78	0
25	Scott	2018	ACT	RPT	Active	0																				1	CPAQ (8 items)	31	23.26	7.49	32	22.03	7.02	23	28.4	4	25	24.8	3.9	23	26.8	4.2	26	26.6	3.9
26	Simister	2018	ACT	TAU	Inactive	0																				1	CPAQ-R (20 items)	30	61.8	18.15	31	58.58	18.15	27	72.03	17.46	31	57.71	16.98	25	72.03	17.32	25	58.15	17.6
27	Pérez-Aranda	2019	MBSR	TAU	Inactive	1	PIPS (12 items)	75	54.84	16.48	75	52.71	16.16	58	45.66	13.69	55	50.94	16.55	49	46.15	11.44	49	54.63	15.1	0
			MBSR	PE	Active	1	PIPS (12 items)	75	54.84	16.48	75	53.93	14.93	58	45.66	13.69	60	49.88	15.08	49	46.15	11.44	51	50.56	16.69	0
28	Veillette	2019	ACT	Waitlist	Inactive	1	PIPS (12 items)	64	56.34	10.23	66	59.24	11.15	64	49.25	13.05	66	59.18	11.07	34	43.1	12.58				1	CPAQ (8 items)	64	22.49	6.53	66	19.56	7.4	64	26.56	7.32	66	20.24	7.6	34	28.53	6.66
29	Dindo	2020	ACT	TAU	Inactive	1	AAQ-II (7 items)	27	27.3	2.8	12	29.5	3.7	20	22.8	2.8	10	30.3	3.8							0
30	Godfrey	2020	ACT + PT	TAU + PT	Active	0																				1	CPAQ (8 items)	124	25.3	8.3	124	24.3	8.6	112			92			97			84
31	Rickardsson	2020	ACT	Waitlist	Inactive	1	PIPS (12 items)	57	55.8	11.9	56	55.7	11.9	46	43.2	14.2	54	55.1	15.4	37	41.3		54			0
32	Roslyakova	2020	ACT + PRT	PRT	Active	1	PIPS (12 items)	30	59.45	9.83	40	60.5	10.58	29	58.46	11.76	37	57.75	10.51	22	58.09	10.33	32	58.2	11.16	1	CPAQ (20 items)	30	59.81	11.2	40	59.16	8.39	29	60.27	7.89	37	62.94	6.78	22	61.31	6.05	32	63.04	7.24
33	Scott	2020	ACT	Waitlist	Inactive	0																				1	CPAQ (8 items)	25	21.42	9.7	13	19.25	6.89	19	27.25	5.9	12	20.26	5.8	17	23.5	5.7	10	20.52	5.7
34	Taheri	2020	ACT	TAU	Inactive	0																				1	CPAQ (20 items)	25	34	12.01	25	36.25	7.9	20	51	12.54	23	33.05	8.46	20	47.25	7.58	21	34.9	10.62
35	Bendelin	2021	ACT+ MPRP	MPRP	Active	1	PIPS (12 items)	49	56.3	14.4	54	60.1	11.7	39	46.9	13.4	38	50	11.4	18	42.1	12.3	22	48	12	1	CPAQ (20 items)	49	49.7	18.6	54	47.3	14.4	37	64.8	17	37	57.5	15.9	25	67	19.2	28	62.6	21.4
36	Buhler	2021	ACT	Waitlist	Inactive	0																				1	CPAQ (20 items)	23	50	9.8	17	52.06	12.9	14	60.42	10.9	15	50.93	11.5	7	62.14	10.9
37	Torrijos-Zarcero	2021	MBI	CBT	Active	0																				1	CPAQ (20 items)	62	39.99	12.48	61	37.64	15.65	42	45.51	82.8	47	40.29	75.8
38	Braun	2022	ACT	TAU	Inactive	0																				1	CPAQ (20 items)	43	62.47	17.77	38	63.61	18.71	27	68.41	21.43	35	67.18	17.84	27	71.85	22.43	30	65.85	18.85	25	75.26	20.7	28
39	Casey	2023	ACT + EX	PT	Active	0																				1	CPAQ (8 items)	87	19.07	7.92	88	20.49	7.87	66	22.35	6.9	61	21.61	8.07	66	22.41	7.55	65	22.42	9.32	41	23.34	8.89	34
40	Diez	2022	MBSR	TAU	Inactive	0																				1	CPAQ (20 items)	34	81.24	10.27	32	82.38	14.94	34	85.41	10.19	33	78.88	12.7
41	Enström	2022	ACT	Waitlist	Inactive	0																				1	CPAQ (20 items)	48	62.63	15.33	39	62.77	13.82	32	69.25	12.07	27	64.52	14.67	26	74.81	16.42	27	70.63	14.34
42	Gasslander	2022	CCBT	Waitlist	Inactive	0																				1	CPAQ (20 items)	95	51.49	19.36	92	50.59	17.69	95	58.05	21.19	92	52.16	18.52	38	61.18	23.15	23	63.26	20.77
43	Kanzler	2022	ACT	Enhanced TAU	Active	0																				1	CPAQ (20 items)	13	61.39	15.1	13	60.39	18.53	13	61.7	18	13	56.23	21.37	13	70.6	17.52	13	55.39	19.7
44	Nagasawa	2022	ACT	PT	Active	1	PIPS (12 items)	15	44.5	11.6	15	44.5	12.9	8	41.1	10.5	7	43.5	13.2	8	39.3	11.2	7	43.7	13.5	0
45	Pérez-Fernández	2022	MBI	Waitlist	Inactive	0																				1	CPAQ (20 items)	50	52.1	13.79	40	50.08	14.5	40	60.1	14.65	39	50.41	15.65
46	Plumb	2022	ACT	Enhanced TAU	Active	1	AAQ-II (7 items)	19	13.95	8.2	20	16.21	7.45	19	14.72	8.37	19	13.05	6.31							0
47	Bostrom	2023	CCBT	TAU	Inactive	0																				1	CPAQ (8 items)	125	27.45	6.72	134	27.54	5.94	109	28.14	5.01	120	27.28	5.26
48	Hansen	2023	MBSR + ACT	NPSI	Active	0																				1	CPAQ (20 items)	19	52.15	19.35	19	52.79	15.92	14	65.86	20.66	15	65.26	17.26
			MBSR + ACT	Waitlist	Inactive	0																				1	CPAQ (20 items)	19	52.15	19.35	16	57.42	21.9	14	65.86	20.66	13	62.54	22.71
49	Maathz	2023	ACT	Waitlist	Inactive	0																				1	CPAQ (20 items)	16	65.31	16.62	21	71.95	15.75	13	78.85	19.22	21	73.2	19.95
50	Sanabria-Mazo	2023	ACT	TAU	Inactive	1	PIPS (12 items)	78	57.53	16.92	78	56.47	16.64	52	48.38	15.27	64	56.02	15.25	44	51.5	15.52	53	56.7	16.56	1	CPAQ (8 items)	78	18.08	7.25	78	18.53	6.41	52	20.27	8.08	64	18.36	6.42	44	19.41	6.94	53	16.94	6.98
			BATD	TAU	Inactive	1	PIPS (12 items)	78	56.05	15.14	78	56.47	16.64	42	49.26	13.98	64	56.02	15.25	39	50.23	15.17	53	56.7	16.56	1	CPAQ (8 items)	78	19.14	6.98	78	18.53	6.41	42	19.67	5.95	64	18.36	6.42	39	18.9	7.62	53	16.94	6.98
51	Varallo	2023	ACT	Enhanced TAU	Active	0																				1	CPAQ (20 items)	90	50.79	13.96	90	46.97	16.3	86	75.11	14.02	84	44	19.38
52	Buhrman	2024	ACT	Waitlist	Inactive	0																				1	CPAQ (20 items)	46	61.27	14.42	42	65.52	14.49	46	79.03	15.84	42	69.4	16.74	33			29
53	Gendreau	2024	ACT	PE	Active	1	PIPS (12 items)	140	51.9	9.4	135	53.9	9.3	123	44.1	9.35	124	50.8	8.94							0
54	Nes	2024	CBT	TAU	Inactive	0																				1	CPAQ (8 items)	132	27.2	6.3	134	27.6	6.3	98	27.5	6.3	113	27.9	6.3	99	28.3	6.3	110	28	6.3
55	Pal	2024	MBSR	PRT	Active	0																				1	CPAQ (8 items)	98	16.6	4.38	97	16.79	3.99	90	24.23	5.19	91	16.68	3.75	80	22.68	4.79	82	16.74	3.68
56	Ramos	2024	ACT	Waitlist	Inactive	0																				0
57	Reilly	2024	ACT	Waitlist	Inactive	0																				1	CPAQ (20 items)	20	68.6	18.99	22	80.1	17.2	17	77.6	14.52	19	80.83	15.45	16			19
58	Robles	2024	MBSR	Waitlist	Inactive	0																				1	CPAQ-R (20 items)	19	60.8	2.56	13	65.44	3.31	18	64.6	2.49	11	56	3.22
59	Taub	2024	MBSR	Waitlist	Inactive	1	PIPS (12 items)	49	81.2	13.8	41	79.5	14.7	41	70.6	12.7	40	79.2	14.5	35	73.3	13.6				0
60	Liu	2025	ACT + EX	PE + EX	Active	1	AAQ-II (7 items)	20	23.9	8.85	20	20.9	9.36	18	15.6	6.94	19	19.1	6.45	16	18.2	8.81	17	16.5	7.45	0
[truncated: 80 more columns]
